# Supplementary material for: Regulatory Mechanism between Ferritin and Mitochondrial Reactive Oxygen Species in Spinal Ligament-Derived Cells from Ossification of Posterior Longitudinal Ligament Patient
Source: Int J Mol Sci. 2023 Feb 2;24(3):2872. doi: 10.3390/ijms24032872 (PMC9917908; doi:10.3390/ijms24032872)
Supplement: Supplementary file 1 [file ijms-24-02872-s001.zip]

Archive with 1 entries (1 files):
- ijms-2175239-supplementary.pdf
